# Supplementary material for: Modeling Blast Crisis Using Mutagenized Chronic Myeloid Leukemia-Derived Induced Pluripotent Stem Cells (iPSCs)
Source: Cells. 2023 Feb 12;12(4):598. doi: 10.3390/cells12040598 (PMC9953961; doi:10.3390/cells12040598)
Supplement: Supplementary file 1 [file cells-12-00598-s001.zip]

Archive with 1 entries (1 files):
- cells-2161111-supplementary.pdf
